# Supplementary material for: Multi-organ imaging demonstrates the heart-brain-liver axis in UK Biobank participants
Source: Nat Commun. 2022 Dec 21;13:7839. doi: 10.1038/s41467-022-35321-2 (PMC9772225; doi:10.1038/s41467-022-35321-2)
Supplement: Supplementary file 3 — Source Data [file 41467_2022_35321_MOESM3_ESM.xlsx]

## Sheet: Figure 2
ID	Label	Count	N
1	Total sample	502462	Total sample (n = 502,462)
2	Imaging attendance	48996	Imaging attendance (n = 48,996)
3	Liver imaging	15523	Liver imaging (n = 15,523)
4	Cardiac imaging	32409	Cardiac imaging (n = 32,409)
5	Brain imaging	39691	Brain imaging (n = 39,691)
6	Either liver or heart imaging	32757	Either liver or heart imaging (n = 32,757)
7	Maximal intersection of heart, brain and liver (Rows with any non-missing value across study variables)	31174	Maximal intersection of heart, brain and liver (Rows with any non-missing value across study variables) (n = 31,174)
8	Rows removed due to missing covariates	730	Rows removed due to missing covariates (n = 730)
9	Main data set (Heart-brain pairwise analyses)	30444	Main data set (Heart-brain pairwise analyses) (n = 30,444)
10	Liver subset (Liver-brain, heart-liver analyses)	15097	Liver subset (Liver-brain, heart-liver analyses) (n = 15,097)
11	Three-organ subset (complete rows across all organ variables)	6865	Three-organ subset (complete rows across all organ variables) (n = 6,865)
Figure 2: Study sample

## Sheet: Table 1_2dp
CovName	value	0.Whole set	1.Liver	2.Three-organ
Count	1	30,444 (100.0%)	15,097 (100.0%)	6,865 (100.0%)
Sex	0	15,905 (52.2%)	8,145 (54.0%)	3,736 (54.4%)
Sex	1	14,539 (47.8%)	6,952 (46.0%)	3,129 (45.6%)
Age at imaging		63.15 (±7.51)	62.61 (±7.47)	62.68 (±7.38)
Height (m)		1.69 (±0.09)	1.69 (±0.09)	1.69 (±0.09)
SBP (mmHg)		137.79 (±18.21)	136.96 (±17.91)	136.80 (±17.28)
BMI (Kg/m2)		25.87 [23.51, 28.79]	25.72 [23.44, 28.47]	25.72 [23.51, 28.36]
BMI >= 30 kg/m2	1	5,469 (18.0%)	2,446 (16.2%)	1,052 (15.3%)
Physical activity \nTPA categories, MET-min/week	0.Highly active (>3,000)	9,635 (31.6%)	4,557 (30.2%)	2,082 (30.3%)
Physical activity \nTPA categories, MET-min/week	1. Moderately active (600-2,999)	15,551 (51.1%)	7,833 (51.9%)	3,605 (52.5%)
Physical activity \nTPA categories, MET-min/week	2.Inactive (<600)	5,008 (16.4%)	2,573 (17.0%)	1,126 (16.4%)
Physical activity \nTPA categories, MET-min/week	X.Missing	250 (0.8%)	134 (0.9%)	52 (0.8%)
Smoker status	0.Never smoked	18,962 (62.3%)	9,462 (62.7%)	4,346 (63.3%)
Smoker status	1.Previous smoker	10,160 (33.4%)	4,953 (32.8%)	2,232 (32.5%)
Smoker status	2.Current smoker	1,095 (3.6%)	566 (3.7%)	241 (3.5%)
Smoker status	(Missing)	227 (0.7%)	116 (0.8%)	46 (0.7%)
Alcohol at least once per week	(Missing)	230 (0.8%)	116 (0.8%)	46 (0.7%)
Alcohol at least once per week	0. Never	1,963 (6.4%)	955 (6.3%)	418 (6.1%)
Alcohol at least once per week	1. Less than once per week	6,547 (21.5%)	3,212 (21.3%)	1,453 (21.2%)
Alcohol at least once per week	2. At least once per week	21,704 (71.3%)	10,814 (71.6%)	4,948 (72.1%)
Diabetes	1	1,737 (5.7%)	753 (5.0%)	336 (4.9%)
Hypertension	1	9,855 (32.4%)	4,649 (30.8%)	2,043 (29.8%)
High cholesterol	1	10,541 (34.6%)	5,048 (33.4%)	2,280 (33.2%)
Cardiac imaging sample size	1	29,863 (98.1%)	14,654 (97.1%)	6,865 (100.0%)
LVSVi		46.87 (±8.38)	46.80 (±8.02)	46.79 (±7.90)
LV GFI		47.61 (±6.86)	47.79 (±6.67)	48.04 (±6.56)
LVM/LVEDV		0.57 [0.52, 0.63]	0.57 [0.52, 0.63]	0.57 [0.52, 0.63]
Aortic distensibility (x10-3 mmHg-1)		2.23 [1.60, 3.03]	2.27 [1.62, 3.07]	2.24 [1.61, 3.04]
Liver imaging sample size	1	15,097 (49.6%)	15,097 (100.0%)	6,865 (100.0%)
Liver fat (PDFF, %)		2.87 [2.00, 4.76]	2.87 [2.00, 4.76]	3.02 [2.12, 5.22]
Fatty liver (PDFF > 5%)	1	3,503 (23.2%)	3,503 (23.2%)	1,825 (26.6%)
Liver cT1 (ms)		693.00 [662.00, 729.00]	693.00 [662.00, 729.00]	691.00 [661.00, 727.00]
Liver iron (mg/g)		1.22 [1.13, 1.36]	1.22 [1.13, 1.36]	1.22 [1.12, 1.36]
Brain imaging sample size	1	29,127 (95.7%)	13,780 (91.3%)	6,865 (100.0%)
Total brain volume		1498.36 (±72.85)	1504.37 (±72.57)	1502.31 (±71.87)
Grey matter volume		794.14 (±47.84)	797.33 (±47.91)	797.37 (±47.03)
White matter hyperintensities (WMH)		2.74 [1.48, 5.57]	2.58 [1.40, 5.08]	2.68 [1.46, 5.17]
Table 1. Sample characteristics. Entries are either count (percent) or mean (± standard deviation) or median [25th percentile, 75th percentile]. BMI = body mass index, MET = metabolic equivalent task, SBP = systolic blood pressure, HbA1c = glycated haemoglobin, LVSVi = left ventricular stroke volume indexed to body surface area, LVEF= left ventricular ejection fraction, LV GFI = left ventricular …

## Sheet: Figure 3 and Supp_Tables 234
Line	Analysis	Figure 3 Panel	Supplementary Table	Exposure	Exposure effect	Outcome	Outcome effect	estimate	std.error	p.value	conf.low	conf.high	N	sig_by_fdr	Sig	Direction
1	1. Brain with heart/liver	a	Supp Table 2	1099_Cognitive performance	healthy	6010_Total brain volume	healthy	0.0419206	0.00522268	1.00172e-15	0.0316843	0.0521568	27113	*	1	Pos
2	1. Brain with heart/liver	a	Supp Table 2	5110_Liver fat (PDFF, per SD)	adverse	6010_Total brain volume	healthy	-0.01887	0.00832264	0.0233716	-0.0351821	-0.0025579	13747	*	1	Neg
3	1. Brain with heart/liver	a	Supp Table 2	5113_Fatty liver (PDFF > 5%)	adverse	6010_Total brain volume	healthy	-0.0319873	0.0182259	0.0792517	-0.0677095	0.00373485	13747		0.25	Neg
4	1. Brain with heart/liver	a	Supp Table 2	5214_Liver cT1 (per SD increase)	adverse	6010_Total brain volume	healthy	-0.0169883	0.00890937	0.0565472	-0.0344504	0.000473706	10403		0.25	Neg
5	1. Brain with heart/liver	a	Supp Table 2	5220_cT1 >= 750 ms	adverse	6010_Total brain volume	healthy	-0.0308118	0.0232061	0.184262	-0.0762948	0.0146713	10403		0.25	Neg
6	1. Brain with heart/liver	a	Supp Table 2	5310_Liver iron (per SD)	neutral	6010_Total brain volume	healthy	-0.0145973	0.00711622	0.0402402	-0.0285448	-0.000649787	13761		0.25	Neg
7	1. Brain with heart/liver	a	Supp Table 3	4012_LV Mass-to-volume ratio (LVM/LVEDV)	adverse	6010_Total brain volume	healthy	-0.00254703	0.00544265	0.639802	-0.0132144	0.00812037	28561		0.25	Neg
8	1. Brain with heart/liver	a	Supp Table 3	4010_LV Stroke volume (LVSVi)	healthy	6010_Total brain volume	healthy	0.0402573	0.00499108	7.27246e-16	0.030475	0.0500396	28561	*	1	Pos
9	1. Brain with heart/liver	a	Supp Table 3	4011_LV Global function index (LV GFI)	healthy	6010_Total brain volume	healthy	0.00344445	0.00515406	0.503943	-0.00665732	0.0135462	28561		0.25	Pos
10	1. Brain with heart/liver	a	Supp Table 3	4018_Aortic distensibility (AoD)	healthy	6010_Total brain volume	healthy	0.0230449	0.00705773	0.0010939	0.00921196	0.0368778	22080	*	1	Pos
11	1. Brain with heart/liver	a	Supp Table 2	1099_Cognitive performance	healthy	6012_Grey matter volume	healthy	0.0407568	0.0045601	3.97365e-19	0.0318191	0.0496944	27113	*	1	Pos
12	1. Brain with heart/liver	a	Supp Table 2	5110_Liver fat (PDFF, per SD)	adverse	6012_Grey matter volume	healthy	-0.0248697	0.00727744	0.000632283	-0.0391332	-0.0106062	13747	*	1	Neg
13	1. Brain with heart/liver	a	Supp Table 2	5113_Fatty liver (PDFF > 5%)	adverse	6012_Grey matter volume	healthy	-0.0403936	0.0159389	0.0112679	-0.0716332	-0.00915395	13747	*	1	Neg
14	1. Brain with heart/liver	a	Supp Table 2	5214_Liver cT1 (per SD increase)	adverse	6012_Grey matter volume	healthy	-0.0285025	0.00782957	0.000272254	-0.0438481	-0.0131568	10403	*	1	Neg
15	1. Brain with heart/liver	a	Supp Table 2	5220_cT1 >= 750 ms	adverse	6012_Grey matter volume	healthy	-0.0631631	0.0203953	0.00195526	-0.103137	-0.0231891	10403	*	1	Neg
16	1. Brain with heart/liver	a	Supp Table 2	5310_Liver iron (per SD)	neutral	6012_Grey matter volume	healthy	-0.0206711	0.00622075	0.000890782	-0.0328636	-0.00847865	13761	*	1	Neg
17	1. Brain with heart/liver	a	Supp Table 3	4012_LV Mass-to-volume ratio (LVM/LVEDV)	adverse	6012_Grey matter volume	healthy	-0.0155079	0.00476073	0.00112409	-0.0248388	-0.00617709	28561	*	1	Neg
18	1. Brain with heart/liver	a	Supp Table 3	4010_LV Stroke volume (LVSVi)	healthy	6012_Grey matter volume	healthy	0.031498	0.00436752	5.51877e-13	0.0229378	0.0400582	28561	*	1	Pos
19	1. Brain with heart/liver	a	Supp Table 3	4011_LV Global function index (LV GFI)	healthy	6012_Grey matter volume	healthy	0.00640523	0.00450899	0.155449	-0.00243223	0.0152427	28561		0.25	Pos
20	1. Brain with heart/liver	a	Supp Table 3	4018_Aortic distensibility (AoD)	healthy	6012_Grey matter volume	healthy	0.0297036	0.00616344	1.44048e-06	0.0176235	0.0417837	22080	*	1	Pos
21	1. Brain with heart/liver	a	Supp Table 2	1099_Cognitive performance	healthy	6516_White matter hyperintensities (WMH)	adverse	-0.0466018	0.00548244	1.89273e-17	-0.0573472	-0.0358564	25983	*	1	Neg
22	1. Brain with heart/liver	a	Supp Table 2	5110_Liver fat (PDFF, per SD)	adverse	6516_White matter hyperintensities (WMH)	adverse	0.0225725	0.00832926	0.00672791	0.00624741	0.0388975	13258	*	1	Pos
23	1. Brain with heart/liver	a	Supp Table 2	5113_Fatty liver (PDFF > 5%)	adverse	6516_White matter hyperintensities (WMH)	adverse	0.0329576	0.0182132	0.0703668	-0.00273967	0.0686548	13258		0.25	Pos
24	1. Brain with heart/liver	a	Supp Table 2	5214_Liver cT1 (per SD increase)	adverse	6516_White matter hyperintensities (WMH)	adverse	0.0398036	0.00894175	8.52996e-06	0.0222781	0.0573291	10138	*	1	Pos
25	1. Brain with heart/liver	a	Supp Table 2	5220_cT1 >= 750 ms	adverse	6516_White matter hyperintensities (WMH)	adverse	0.073197	0.0233466	0.00171721	0.0274385	0.118956	10138	*	1	Pos
26	1. Brain with heart/liver	a	Supp Table 2	5310_Liver iron (per SD)	neutral	6516_White matter hyperintensities (WMH)	adverse	0.0046696	0.00712182	0.512033	-0.0092889	0.0186281	13273		0.25	Pos
27	1. Brain with heart/liver	a	Supp Table 3	4012_LV Mass-to-volume ratio (LVM/LVEDV)	adverse	6516_White matter hyperintensities (WMH)	adverse	0.0625902	0.00576689	1.92187e-27	0.0512873	0.0738931	27438	*	1	Pos
28	1. Brain with heart/liver	a	Supp Table 3	4010_LV Stroke volume (LVSVi)	healthy	6516_White matter hyperintensities (WMH)	adverse	-0.0414512	0.00528548	4.41786e-15	-0.0518105	-0.0310918	27438	*	1	Neg
29	1. Brain with heart/liver	a	Supp Table 3	4011_LV Global function index (LV GFI)	healthy	6516_White matter hyperintensities (WMH)	adverse	-0.0496497	0.00543691	6.72575e-20	-0.0603059	-0.0389936	27438	*	1	Neg
30	1. Brain with heart/liver	a	Supp Table 3	4018_Aortic distensibility (AoD)	healthy	6516_White matter hyperintensities (WMH)	adverse	-0.0977259	0.00740291	8.65618e-40	-0.112235	-0.0832164	21166	*	1	Neg
31	1. Brain with heart/liver	a	Supp Table 2	1099_Cognitive performance	healthy	6518_Free-water fraction (ISOVF)	adverse	-0.0249301	0.00587267	2.18487e-05	-0.0364403	-0.0134199	25280	*	1	Neg
32	1. Brain with heart/liver	a	Supp Table 2	5110_Liver fat (PDFF, per SD)	adverse	6518_Free-water fraction (ISOVF)	adverse	0.0191437	0.00886428	0.0308006	0.00176998	0.0365173	12727	*	1	Pos
33	1. Brain with heart/liver	a	Supp Table 2	5113_Fatty liver (PDFF > 5%)	adverse	6518_Free-water fraction (ISOVF)	adverse	0.0416147	0.0194056	0.0319952	0.00358046	0.0796489	12727	*	1	Pos
34	1. Brain with heart/liver	a	Supp Table 2	5214_Liver cT1 (per SD increase)	adverse	6518_Free-water fraction (ISOVF)	adverse	0.0401197	0.0093706	1.85685e-05	0.0217536	0.0584857	9649	*	1	Pos
35	1. Brain with heart/liver	a	Supp Table 2	5220_cT1 >= 750 ms	adverse	6518_Free-water fraction (ISOVF)	adverse	0.0653927	0.0245073	0.00762373	0.0173593	0.113426	9649	*	1	Pos
36	1. Brain with heart/liver	a	Supp Table 2	5310_Liver iron (per SD)	neutral	6518_Free-water fraction (ISOVF)	adverse	0.0121119	0.00757784	0.10997	-0.00274042	0.0269642	12741		0.25	Pos
37	1. Brain with heart/liver	a	Supp Table 3	4012_LV Mass-to-volume ratio (LVM/LVEDV)	adverse	6518_Free-water fraction (ISOVF)	adverse	0.0446836	0.00615318	3.81774e-13	0.0326236	0.0567436	26653	*	1	Pos
38	1. Brain with heart/liver	a	Supp Table 3	4010_LV Stroke volume (LVSVi)	healthy	6518_Free-water fraction (ISOVF)	adverse	-0.00749131	0.00562959	0.183287	-0.0185251	0.00354249	26653		0.25	Neg
39	1. Brain with heart/liver	a	Supp Table 3	4011_LV Global function index (LV GFI)	healthy	6518_Free-water fraction (ISOVF)	adverse	-0.032677	0.00579125	1.67611e-08	-0.0440277	-0.0213264	26653	*	1	Neg
40	1. Brain with heart/liver	a	Supp Table 3	4018_Aortic distensibility (AoD)	healthy	6518_Free-water fraction (ISOVF)	adverse	-0.0667439	0.00791101	3.26055e-17	-0.0822492	-0.0512386	20610	*	1	Neg
41	1. Brain with heart/liver	a	Supp Table 2	1099_Cognitive performance	healthy	6020_Neurite density (ICVF)	healthy	0.0517335	0.0063767	4.94252e-16	0.0392354	0.0642316	25280	*	1	Pos
42	1. Brain with heart/liver	a	Supp Table 2	5110_Liver fat (PDFF, per SD)	adverse	6020_Neurite density (ICVF)	healthy	0.035535	0.00992243	0.000341917	0.0160874	0.0549826	12727	*	1	Pos
43	1. Brain with heart/liver	a	Supp Table 2	5113_Fatty liver (PDFF > 5%)	adverse	6020_Neurite density (ICVF)	healthy	0.0371249	0.0217304	0.0875571	-0.005466	0.0797158	12727		0.25	Pos
44	1. Brain with heart/liver	a	Supp Table 2	5214_Liver cT1 (per SD increase)	adverse	6020_Neurite density (ICVF)	healthy	-0.0288941	0.0105475	0.00615484	-0.0495669	-0.00822131	9649	*	1	Neg
45	1. Brain with heart/liver	a	Supp Table 2	5220_cT1 >= 750 ms	adverse	6020_Neurite density (ICVF)	healthy	-0.0261039	0.0275788	0.343883	-0.0801575	0.0279496	9649		0.25	Neg
46	1. Brain with heart/liver	a	Supp Table 2	5310_Liver iron (per SD)	neutral	6020_Neurite density (ICVF)	healthy	0.0382138	0.00847589	6.52781e-06	0.0216014	0.0548263	12741	*	1	Pos
47	1. Brain with heart/liver	a	Supp Table 3	4012_LV Mass-to-volume ratio (LVM/LVEDV)	adverse	6020_Neurite density (ICVF)	healthy	-0.0460037	0.0066773	5.59628e-12	-0.059091	-0.0329164	26653	*	1	Neg
48	1. Brain with heart/liver	a	Supp Table 3	4010_LV Stroke volume (LVSVi)	healthy	6020_Neurite density (ICVF)	healthy	0.00855308	0.00610849	0.161455	-0.00341934	0.0205255	26653		0.25	Pos
49	1. Brain with heart/liver	a	Supp Table 3	4011_LV Global function index (LV GFI)	healthy	6020_Neurite density (ICVF)	healthy	0.0383778	0.00628327	1.00927e-09	0.0260629	0.0506928	26653	*	1	Pos
50	1. Brain with heart/liver	a	Supp Table 3	4018_Aortic distensibility (AoD)	healthy	6020_Neurite density (ICVF)	healthy	0.0595479	0.00862395	5.02244e-12	0.0426452	0.0764505	20610	*	1	Pos
51	2. Liver and heart	b	Supp Table 4	5110_Liver fat (PDFF, per SD)	adverse	4012_LV Mass-to-volume ratio (LVM/LVEDV)	adverse	0.176146	0.00799747	1.65122e-107	0.160471	0.191821	14618	*	1	Pos
52	2. Liver and heart	b	Supp Table 4	5113_Fatty liver (PDFF > 5%)	adverse	4012_LV Mass-to-volume ratio (LVM/LVEDV)	adverse	0.330173	0.0179834	2.75052e-75	0.294926	0.36542	14618	*	1	Pos
53	2. Liver and heart	b	Supp Table 4	5214_Liver cT1 (per SD increase)	adverse	4012_LV Mass-to-volume ratio (LVM/LVEDV)	adverse	0.0965048	0.00831906	4.09931e-31	0.0801998	0.11281	11175	*	1	Pos
54	2. Liver and heart	b	Supp Table 4	5220_cT1 >= 750 ms	adverse	4012_LV Mass-to-volume ratio (LVM/LVEDV)	adverse	0.199312	0.0217936	5.93871e-20	0.156597	0.242027	11175	*	1	Pos
55	2. Liver and heart	b	Supp Table 4	5310_Liver iron (per SD)	neutral	4012_LV Mass-to-volume ratio (LVM/LVEDV)	adverse	0.0275466	0.00718922	0.000127287	0.013456	0.0416372	14635	*	1	Pos
56	2. Liver and heart	b	Supp Table 4	5110_Liver fat (PDFF, per SD)	adverse	4010_LV Stroke volume (LVSVi)	healthy	-0.21134	0.00852126	8.64674e-136	-0.228041	-0.194638	14618	*	1	Neg
57	2. Liver and heart	b	Supp Table 4	5113_Fatty liver (PDFF > 5%)	adverse	4010_LV Stroke volume (LVSVi)	healthy	-0.350459	0.0192472	4.43195e-74	-0.388182	-0.312735	14618	*	1	Neg
58	2. Liver and heart	b	Supp Table 4	5214_Liver cT1 (per SD increase)	adverse	4010_LV Stroke volume (LVSVi)	healthy	-0.0844712	0.00950367	6.20651e-19	-0.103098	-0.0658444	11175	*	1	Neg
59	2. Liver and heart	b	Supp Table 4	5220_cT1 >= 750 ms	adverse	4010_LV Stroke volume (LVSVi)	healthy	-0.173611	0.0248742	2.96091e-12	-0.222364	-0.124859	11175	*	1	Neg
60	2. Liver and heart	b	Supp Table 4	5310_Liver iron (per SD)	neutral	4010_LV Stroke volume (LVSVi)	healthy	-0.0452284	0.00768979	4.0626e-09	-0.0603001	-0.0301567	14635	*	1	Neg
61	2. Liver and heart	b	Supp Table 4	5110_Liver fat (PDFF, per SD)	adverse	4011_LV Global function index (LV GFI)	healthy	-0.048265	0.0085664	1.75853e-08	-0.0650548	-0.0314751	14618	*	1	Neg
62	2. Liver and heart	b	Supp Table 4	5113_Fatty liver (PDFF > 5%)	adverse	4011_LV Global function index (LV GFI)	healthy	-0.096492	0.0191722	4.83051e-07	-0.134069	-0.0589153	14618	*	1	Neg
63	2. Liver and heart	b	Supp Table 4	5214_Liver cT1 (per SD increase)	adverse	4011_LV Global function index (LV GFI)	healthy	-0.0382005	0.00921314	3.37882e-05	-0.0562579	-0.0201431	11175	*	1	Neg
64	2. Liver and heart	b	Supp Table 4	5220_cT1 >= 750 ms	adverse	4011_LV Global function index (LV GFI)	healthy	-0.0696546	0.0240908	0.00383615	-0.116872	-0.0224374	11175	*	1	Neg
65	2. Liver and heart	b	Supp Table 4	5310_Liver iron (per SD)	neutral	4011_LV Global function index (LV GFI)	healthy	0.0124924	0.00758624	0.0996167	-0.00237639	0.0273611	14635		0.25	Pos
66	2. Liver and heart	b	Supp Table 4	5110_Liver fat (PDFF, per SD)	adverse	4018_Aortic distensibility (AoD)	healthy	-0.0290375	0.00847909	0.000615703	-0.0456562	-0.0124188	11428	*	1	Neg
67	2. Liver and heart	b	Supp Table 4	5113_Fatty liver (PDFF > 5%)	adverse	4018_Aortic distensibility (AoD)	healthy	-0.0334019	0.0190686	0.0798308	-0.0707756	0.0039719	11428		0.25	Neg
68	2. Liver and heart	b	Supp Table 4	5214_Liver cT1 (per SD increase)	adverse	4018_Aortic distensibility (AoD)	healthy	0.0112781	0.0098264	0.25108	-0.00798133	0.0305375	8234		0.25	Pos
69	2. Liver and heart	b	Supp Table 4	5220_cT1 >= 750 ms	adverse	4018_Aortic distensibility (AoD)	healthy	-0.00479203	0.025679	0.851964	-0.0551219	0.0455378	8234		0.25	Neg
70	2. Liver and heart	b	Supp Table 4	5310_Liver iron (per SD)	neutral	4018_Aortic distensibility (AoD)	healthy	-0.0118129	0.00736171	0.108574	-0.0262415	0.00261582	11438		0.25	Neg
Figure 3: Pairwise associations between imaging phenotypes of the heart, brain and liver. Size of the bars and interval centre dot represent standardised beta coefficients, error bars represent 95% confidence intervals for the standardised beta coefficient from multivariable linear regression models. In all cases, the coefficient significance is assessed with a two-tailed T-test. Red bars reflect…

## Sheet: Figure 4
Panel	lhs	op	rhs	label	est	se	z	pvalue	ci.lower	ci.upper
a	O_volume_grey_matter_2	~	pc_LVSV	a1	-0.0244717	0.00957596	-2.55553	0.0106025	-0.0432402	-0.00570316
a	O_volume_grey_matter_2	~	pc_aos	a4	-0.0382429	0.0109105	-3.50515	0.00045635	-0.059627	-0.0168587
a	O_volume_grey_matter_2	~	pc_ct1	b2	-0.0285281	0.00913958	-3.12138	0.00180008	-0.0464413	-0.0106148
a	pc_LVSV	~	pc_pdff	c1	0.229326	0.0117967	19.4399	0	0.206205	0.252447
a	pc_LVSV	~	pc_ct1	c2	0.0373714	0.0112572	3.31978	0.000900876	0.0153077	0.0594351
a	O_volume_grey_matter_2	r2	O_volume_grey_matter_2		0.502591
b	O_volume_WMH_cbrt	~	pc_GFI	a2	0.0307149	0.011081	2.77185	0.00557391	0.00899651	0.0524333
b	O_volume_WMH_cbrt	~	pc_LVM	a3	0.0715808	0.0115587	6.1928	5.91062e-10	0.0489261	0.0942355
b	O_volume_WMH_cbrt	~	pc_aos	a4	0.0707112	0.0124759	5.66782	1.44625e-08	0.0462589	0.0951636
b	O_volume_WMH_cbrt	~	pc_ct1	b2	0.0317763	0.0102653	3.09551	0.00196476	0.0116567	0.0518959
b	pc_ct1	~	pc_LVM	d3	0.0262654	0.0131423	1.99854	0.0456587	0.000506915	0.0520239
b	O_volume_WMH_cbrt	r2	O_volume_WMH_cbrt		0.362988
c	ISOVF	~	pc_aos	a4	0.0682419	0.0133821	5.09949	3.40564e-07	0.0420135	0.0944704
c	ISOVF	~	pc_ct1	b2	0.0418802	0.0112096	3.73609	0.000186901	0.0199098	0.0638507
c	ISOVF	r2	ISOVF		0.250904
Figure 4: Simultaneous liver/heart associations with brain health measures. Final models and standardised beta coefficients from path analyses fitted using the lavaan package in R. All path analysis models are calculated with 6,865 participants. a Simultaneous heart and liver associations with grey matter volume. b Simultaneous heart and liver associations with accumulation of white matter hyperi…

## Sheet: Supp Table 1
Variable	0.Whole set_Present	0.Whole set_Missing	1.Liver set_Present	1.Liver set_Missing	2.SEM set_Present	2.SEM set_Missing
LV GFI	29,863 (98.1)	581 (1.9)	14,654 (97.1)	443 (2.9)	6,865 (100.0)	NA (NA)
LVM/LVEDV	29,863 (98.1)	581 (1.9)	14,654 (97.1)	443 (2.9)	6,865 (100.0)	NA (NA)
LVSVi	29,863 (98.1)	581 (1.9)	14,654 (97.1)	443 (2.9)	6,865 (100.0)	NA (NA)
AoD	23,079 (75.8)	7,365 (24.2)	11,453 (75.9)	3,644 (24.1)	6,865 (100.0)	NA (NA)
Liver fat (PDFF)	15,061 (49.5)	15,383 (50.5)	15,061 (99.8)	36 (0.2)	6,865 (100.0)	NA (NA)
Liver iron	15,077 (49.5)	15,367 (50.5)	15,077 (99.9)	20 (0.1)	6,865 (100.0)	NA (NA)
Liver cT1 (ms)	11,485 (37.7)	18,959 (62.3)	11,485 (76.1)	3,612 (23.9)	6,865 (100.0)	NA (NA)
Total brain volume	29,127 (95.7)	1,317 (4.3)	13,780 (91.3)	1,317 (8.7)	6,865 (100.0)	NA (NA)
Grey matter volume	29,127 (95.7)	1,317 (4.3)	13,780 (91.3)	1,317 (8.7)	6,865 (100.0)	NA (NA)
White matter hyperintensities (WMH)	27,954 (91.8)	2,490 (8.2)	13,291 (88.0)	1,806 (12.0)	6,865 (100.0)	NA (NA)
ICVF	27,148 (89.2)	3,296 (10.8)	12,760 (84.5)	2,337 (15.5)	6,865 (100.0)	NA (NA)
ISOVF	27,148 (89.2)	3,296 (10.8)	12,760 (84.5)	2,337 (15.5)	6,865 (100.0)	NA (NA)
Supplementary Table 1 footnote: LVSVi = left ventricular stroke volume indexed to body surface area, LV GFI = left ventricular global function index, LVM/LVEDV = left ventricular mass to volume ratio (left ventricular mass / left ventricular end-diastolic volume), AoD = aortic distensibility. PDFF = proton density fat fraction, cT1 = corrected T1 relaxation time, ICVF = intracellular volume fract…

## Sheet: Supp Table 5
lhs	op	rhs	label	est	se	z	pvalue	ci.lower	ci.upper	std.lv	std.all	std.nox	ID	N		Fit statistics
red_LVSV	~	pc_pdff	b1	0.226863	0.0110827	20.47	0	0.205141	0.248584	0.226863	0.235342	0.239427	4a	8165		npar	83
red_LVSV	~	pc_ct1	b2	0.0424876	0.0105601	4.02339	5.73667e-05	0.0217901	0.063185	0.0424876	0.0438143	0.0448407	4a	8165		fmin	0.000414203
red_LVSV	~	pc_iron	b3	0.0510182	0.00767063	6.65111	2.90901e-11	0.035984	0.0660523	0.0510182	0.0539283	0.0538437	4a	8165		chisq	6.76393
red_GFI	~	pc_pdff	d1	0.0655904	0.0109831	5.97195	2.34435e-09	0.044064	0.0871169	0.0655904	0.0674252	0.0685957	4a	8165		df	3
red_GFI	~	pc_ct1	d2	0.0213533	0.0104774	2.03803	0.0415472	0.0008179	0.0418886	0.0213533	0.0218205	0.0223316	4a	8165		pvalue	0.0798152
cmr_LVM_LVEDV	~	pc_pdff	e1	0.185103	0.00960917	19.2632	0	0.16627	0.203937	0.185103	0.197589	0.201019	4a	8165		baseline.chisq	16860.9
cmr_LVM_LVEDV	~	pc_ct1	e2	0.0538578	0.00917717	5.86868	4.39291e-09	0.0358709	0.0718447	0.0538578	0.0571498	0.0584886	4a	8165		baseline.df	82
cmr_LVM_LVEDV	~	pc_iron	e3	0.0239533	0.00786552	3.04536	0.00232403	0.00853719	0.0393694	0.0239533	0.0260537	0.0260129	4a	8165		baseline.pvalue	0
aos	~	pc_pdff	f1	0.0301767	0.00975933	3.09209	0.00198754	0.0110488	0.0493046	0.0301767	0.0297782	0.0302952	4a	8165		cfi	0.999776
red_LVSV	r2	red_LVSV		0.160242									4a	8165		tli	0.993868
red_GFI	r2	red_GFI		0.190003									4a	8165		rmsea	0.012396
cmr_LVM_LVEDV	r2	cmr_LVM_LVEDV		0.331695									4a	8165		rmsea.ci.lower	0
aos	r2	aos		0.397412									4a	8165		rmsea.ci.upper	0.0251054
Supplementary Table 5 Simultaneous liver-heart analysis: Entries are standardised beta coefficients and p-values from a single path analysis containing four heart outcomes modelled by all liver exposures entered together. Model was fitted using the sem function in the lavaan package in R. Initially all liver variables were included for each outcome, then non-significant variables were removed one…

## Sheet: Supp Table 6
Model	lhs	op	rhs	label	est	se	z	pvalue	ci.lower	ci.upper	std.lv	std.all	std.nox
1a	O_volume_grey_matter_2	~	pc_LVSV	a1	-0.0244717	0.00957596	-2.55553	0.0106025	-0.0432402	-0.00570316	-0.0244717	-0.0244612	-0.0244612
1a	O_volume_grey_matter_2	~	pc_aos	a4	-0.0382429	0.0109105	-3.50515	0.00045635	-0.059627	-0.0168587	-0.0382429	-0.0382265	-0.0382293
1a	O_volume_grey_matter_2	~	pc_ct1	b2	-0.0285281	0.00913958	-3.12138	0.00180008	-0.0464413	-0.0106148	-0.0285281	-0.0285158	-0.0285179
1a	pc_LVSV	~	pc_pdff	c1	0.229326	0.0117967	19.4399	0	0.206205	0.252447	0.229326	0.229326	0.229343
1a	pc_LVSV	~	pc_ct1	c2	0.0373714	0.0112572	3.31978	0.000900876	0.0153077	0.0594351	0.0373714	0.0373714	0.0373741
1a	O_volume_grey_matter_2	r2	O_volume_grey_matter_2		0.502591
1a	pc_LVSV	r2	pc_LVSV		0.248882
1b	O_volume_grey_matter_2	~	pc_LVSV	a1	-0.024553	0.00967708	-2.53723	0.0111733	-0.0435197	-0.00558627	-0.024553	-0.0245494	-0.0245512
1b	O_volume_grey_matter_2	~	pc_aos	a4	-0.0381223	0.0109451	-3.48304	0.000495756	-0.0595744	-0.0166703	-0.0381223	-0.0381168	-0.0381196
1b	O_volume_grey_matter_2	~	pc_ct1	b2	-0.030141	0.00906659	-3.32441	0.000886064	-0.0479112	-0.0123709	-0.030141	-0.0301367	-0.0301367
1b	pc_pdff	~	pc_LVSV	c1	0.213039	0.0123015	17.3182	0	0.188929	0.23715	0.213039	0.21304	0.213056
1b	pc_pdff	~	pc_GFI	c2	-0.038038	0.0123762	-3.07347	0.00211586	-0.062295	-0.013781	-0.038038	-0.0380381	-0.0380409
1b	pc_pdff	~	pc_LVM	c3	0.151642	0.0127409	11.9019	0	0.12667	0.176614	0.151642	0.151643	0.151654
1b	pc_pdff	~	pc_aos	c4	0.0496199	0.0134031	3.70213	0.000213796	0.0233504	0.0758894	0.0496199	0.0496201	0.0496237
1b	pc_ct1	~	pc_LVM	d3	0.0262654	0.0131423	1.99854	0.0456587	0.000506915	0.0520239	0.0262654	0.0262654	0.0262673
1b	O_volume_grey_matter_2	r2	O_volume_grey_matter_2		0.502202
1b	pc_pdff	r2	pc_pdff		0.257259
1b	pc_ct1	r2	pc_ct1		0.118319
2a	O_volume_WMH_cbrt	~	pc_GFI	a2	0.0307149	0.0108473	2.83156	0.00463212	0.00945452	0.0519753	0.0307149	0.0306875	0.0306897
2a	O_volume_WMH_cbrt	~	pc_LVM	a3	0.0715808	0.0111886	6.39768	1.57751e-10	0.0496517	0.09351	0.0715808	0.0715169	0.0715169
2a	O_volume_WMH_cbrt	~	pc_aos	a4	0.0707112	0.0123759	5.71363	1.10594e-08	0.0464549	0.0949675	0.0707112	0.0706481	0.0706532
2a	O_volume_WMH_cbrt	~	pc_ct1	b2	0.0317763	0.0103473	3.07099	0.00213351	0.0114961	0.0520566	0.0317763	0.0317479	0.0317502
2a	pc_LVM	~	pc_pdff	e1	0.184371	0.0115209	16.0031	0	0.161791	0.206952	0.184371	0.184371	0.184385
2a	pc_LVM	~	pc_ct1	e2	0.0478234	0.0109941	4.34992	1.36184e-05	0.0262754	0.0693715	0.0478234	0.0478234	0.0478269
2a	O_volume_WMH_cbrt	r2	O_volume_WMH_cbrt		0.363323
2a	pc_LVM	r2	pc_LVM		0.283581
2b	O_volume_WMH_cbrt	~	pc_GFI	a2	0.0307149	0.011081	2.77185	0.00557391	0.00899651	0.0524333	0.0307149	0.0306955	0.0306978
2b	O_volume_WMH_cbrt	~	pc_LVM	a3	0.0715808	0.0115587	6.1928	5.91062e-10	0.0489261	0.0942355	0.0715808	0.0715357	0.0715409
2b	O_volume_WMH_cbrt	~	pc_aos	a4	0.0707112	0.0124759	5.66782	1.44625e-08	0.0462589	0.0951636	0.0707112	0.0706666	0.0706718
2b	O_volume_WMH_cbrt	~	pc_ct1	b2	0.0317763	0.0102653	3.09551	0.00196476	0.0116567	0.0518959	0.0317763	0.0317563	0.0317563
2b	pc_ct1	~	pc_LVM	d3	0.0262654	0.0131423	1.99854	0.0456587	0.000506915	0.0520239	0.0262654	0.0262654	0.0262673
2b	O_volume_WMH_cbrt	r2	O_volume_WMH_cbrt		0.362988
2b	pc_ct1	r2	pc_ct1		0.118319
3a	ISOVF	~	pc_aos	a4	0.0682419	0.0133821	5.09949	3.40564e-07	0.0420135	0.0944704	0.0682419	0.0682419	0.0682469
3a	ISOVF	~	pc_ct1	b2	0.0418802	0.0112096	3.73609	0.000186901	0.0199098	0.0638507	0.0418802	0.0418802	0.0418833
3a	ISOVF	r2	ISOVF		0.250904
Fit statistics
Model	npar	fmin	chisq	df	pvalue	baseline.chisq	baseline.df	baseline.pvalue	cfi	tli	nnfi	rfi	nfi	pnfi	ifi	rni	logl	unrestricted.logl	aic	bic	ntotal	bic2	rmsea	rmsea.ci.lower	rmsea.ci.upper	rmsea.pvalue	rmr	rmr_nomean	srmr	srmr_bentler	srmr_bentler_nomean	crmr	crmr_nomean	srmr_mplus	srmr_mplus_nomean	cn_05	cn_01	gfi	agfi	pgfi	mfi	ecvi
1a	46	0.0107577	147.703	9	0	6899.27	53	0	0.97974	0.880693	0.880693	0.873928	0.978591	0.166176	0.97987	0.97974	-16105.2	-16031.4	32302.5	32616.9	6865	32470.7	0.0473807	0.0408278	0.0542533	0.726011	0.00489156	0.00489156	0.00534509	0.00534509	0.00534509	0.0055396	0.0055396	0.00534533	0.00534533	787.366	1008	0.986845	0.406582	0.0218759	0.989949	0.0349167
1b	67	0.0385484	529.269	20	0	8223.83	84	0	0.937435	0.737227	0.737227	0.729697	0.935642	0.222772	0.937923	0.937435	-25374.3	-25109.6	50882.5	51340.4	6865	51127.5	0.060903	0.05648	0.0654407	2.91597e-05	0.0156455	0.0156455	0.0161523	0.0161523	0.0161523	0.0166999	0.0166999	0.0161522	0.0161522	408.416	488.261	0.96434	0.170916	0.041477	0.963588	0.096616
2a	47	0.0349746	480.201	10	0	5856.84	55	0	0.918957	0.554261	0.554261	0.549056	0.91801	0.166911	0.91958	0.918957	-16792.7	-16552.6	33679.4	34000.6	6865	33851.3	0.0827602	0.0765385	0.0891542	0	0.00937211	0.00937211	0.00937632	0.00937632	0.00937632	0.00970366	0.00970366	0.00937502	0.00937502	262.719	332.802	0.948788	-1.22773	0.0218112	0.966334	0.0836418
2b	46	0.007836	107.588	9	0	4059.29	53	0	0.975392	0.855084	0.855084	0.84392	0.973496	0.165311	0.975659	0.975392	-17505.2	-17451.4	35102.4	35416.7	6865	35270.5	0.0399458	0.0333783	0.0468816	0.991984	0.00792569	0.00792569	0.00867295	0.00867295	0.00867295	0.00898746	0.00898746	0.00867223	0.00867223	1080.57	1383.47	0.986907	0.409361	0.0218772	0.992845	0.0290733
3a	26	1.77636e-15	2.43894e-11	0		1983.22	25	0	1	1	1	1	1	0	1	1	-8748.9	-8748.9	17549.8	17727.5	6865	17644.9	0	0	0		9.28874e-18	9.28874e-18	1.19223e-17	1.19223e-17	1.19223e-17	1.24215e-17	1.24215e-17	1.19526e-17	1.19526e-17	1	1	1	1	0	1	0.00757465
Supplementary Table 6 Lavaan outputs from three-organ network models: Final results from multi-organ path analysis for simultaneous liver/heart associations with grey matter volume, white matter hyperintensities and free-water fraction (ISOVF), in the subset with complete cases across three organs (N= 6,865).Path analysis models were fitted using the sem function in the lavaan package in R. All p…

## Sheet: Supp Table 11
Name	Rows	Proportion
bmi_bsa_is_imp	804	0.026
height_is_imp	748	0.025
sbp_2_is_imp	2723	0.089
bc_TchoL_is_imp	1394	0.046
bc_HbA1c_is_imp	1575	0.052
bc_RBC_is_imp	836	0.027
alcohol_2_is_imp	230	0.008
mets_is_imputed	250	0.008
educ_is_imp	41	0.001
cog_is_imp	629	0.021
Supplementary Table 11: Summary of missing data handling in the main data set

## Sheet: Supp Table 12
	Rotated components
Raw liver measures	Liver fat	Liver iron	Liver cT1		N
Liver fat (PDFF)	0.933	0.145	0.33		11452
Liver iron	0.117	0.991	-0.069
Liver cT1	0.32	-0.083	0.944
	Rotated components
Raw heart measures	LVM/LVEDV	Aortic stiffening	Reduced LVSV	Reduced LV GFI	N
LVM/LVEDV	0.954	0.101	0.154	0.235	22798
Aortic stiffening	0.09	0.993	0.077	0.022
Reduced LVSV	0.152	0.085	0.961	0.216
Reduced LV GFI	0.243	0.024	0.227	0.943
Supplementary Table 12: Component loadings show the correlation between the raw heart/liver features and their principal component counterparts. Principal components analysis was performed for each organ, with the number of retained components equal to the number of input variables. Set sizes was determined by complete rows available for each organ. Varimax rotation was applied. For easier interp…
